# Supplementary material for: Cauliflower mosaic virus P6 Dysfunctions Histone Deacetylase HD2C to Promote Virus Infection
Source: Cells. 2021 Sep 1;10(9):2278. doi: 10.3390/cells10092278 (PMC8464784; doi:10.3390/cells10092278)
Supplement: Supplementary file 1 [file cells-10-02278-s001.zip]

Archive with 1 entries (1 files):
- cells-1340184-supplementary.pdf
